# Supplementary material for: Circadian Corticosterone Profile in Laying Hens (Gallus gallus domesticus)
Source: Animals (Basel). 2024 Mar 12;14(6):873. doi: 10.3390/ani14060873 (PMC10967282; doi:10.3390/ani14060873)
Supplement: Supplementary file 1 [file animals-14-00873-s001.zip]

Archive with 1 entries (1 files):
- animals-2864721-supplementary.pdf
